# Supplementary material for: Multi-Targeting Neuroprotective Effects of Syzygium aromaticum Bud Extracts and Their Key Phytocompounds against Neurodegenerative Diseases
Source: Int J Mol Sci. 2023 May 2;24(9):8148. doi: 10.3390/ijms24098148 (PMC10178913; doi:10.3390/ijms24098148)
Supplement: Supplementary file 1 [file ijms-24-08148-s001.zip]

Archive with 1 entries (1 files):
- ijms-2357672-supplementary.pdf
